# Supplementary material for: Identification and experimental validation of aging-related biomarkers in intervertebral disc degeneration
Source: Sci Rep. 2026 Apr 9;16:16716. doi: 10.1038/s41598-026-47889-6 (PMC13222862; doi:10.1038/s41598-026-47889-6)
Supplement: Supplementary file 1 — Supplementary Material 1 [file 41598_2026_47889_MOESM1_ESM.xlsx]

## Sheet: Sheet1
Table 1 The shRNA sequences used for PPM1D, PIK3C2A, and BTG3 knockdown
Gene	Sequences (5’-3’)
PPM1D-F	GACTCAGGGGTGGTTCTTGG
PPM1D-R	AAGTGCTCTTGCTACTGCCA
PIK3C2A-F	TGCTTCCGATACCCTCAGGA
PIK3C2A-R	AAGGAGCCCGATCCCTTTTG
BTG3-F	AAGGAGCTCACTCTCTGGGT
BTG3-R	GCCACATTGGAAGAGGTGGA
GAPDH-F	CAGCCTCAAGATCATCAGCA
GAPDH-R	ATGATGTTCTGGAGAGCCCC
